# Supplementary material for: Heterologous Expression of the Melatonin-Related Gene HIOMT Improves Salt Tolerance in Malus domestica
Source: Int J Mol Sci. 2021 Nov 17;22(22):12425. doi: 10.3390/ijms222212425 (PMC8620682; doi:10.3390/ijms222212425)
Supplement: Supplementary file 1 [file ijms-22-12425-s001.zip]

Archive with 1 entries (1 files):
- ijms-1453734-supplementary.pdf
